# Supplementary material for: Riboflavin- and Dextran-Producing Weissella confusa FS54 B2: Characterization and Testing for Development of Fermented Plant-Based Beverages
Source: Foods. 2024 Dec 19;13(24):4112. doi: 10.3390/foods13244112 (PMC11675806; doi:10.3390/foods13244112)
Supplement: Supplementary file 1 [file foods-13-04112-s001.zip]

Archive with 1 entries (1 files):
- foods-3285091-supplementary.pdf
